# Supplementary material for: A tale of two management programs: Insights from a state-line wildlife disease outbreak
Source: PNAS Nexus. 2025 Dec 10;4(12):pgaf387. doi: 10.1093/pnasnexus/pgaf387 (PMC12727682; doi:10.1093/pnasnexus/pgaf387)
Supplement: pgaf387_Supplementary_Data3 [file pgaf387_supplementary_data3.zip]

Archive with 2 entries (2 files):
- PNASNEXUS-PNASNEXUS-2025-00056RR-s01.csv
- PNASNEXUS-PNASNEXUS-2025-00056RR-s02.csv
