# Supplementary material for: A tale of two management programs: Insights from a state-line wildlife disease outbreak
Source: PNAS Nexus. 2025 Dec 10;4(12):pgaf387. doi: 10.1093/pnasnexus/pgaf387 (PMC12727682; doi:10.1093/pnasnexus/pgaf387)
Supplement: pgaf387_Supplementary_Data3 [file pgaf387_supplementary_data3.zip › PNASNEXUS-PNASNEXUS-2025-00056RR-s01.csv]

County	Year	Harvest
Boone	2002	455
Boone	2003	516
Boone	2004	495
Boone	2005	525
Boone	2006	435
Boone	2007	368
Boone	2008	329
Boone	2009	391
Boone	2010	297
Boone	2011	284
Boone	2012	289
Boone	2013	244
Boone	2014	297
Boone	2015	315
Boone	2016	279
Boone	2017	288
Boone	2018	297
Boone	2019	281
Boone	2020	362
Boone	2021	312
Bureau	2002	1871
Bureau	2003	2262
Bureau	2004	2476
Bureau	2005	2756
Bureau	2006	2479
Bureau	2007	2873
Bureau	2008	2782
Bureau	2009	2749
Bureau	2010	2624
Bureau	2011	2356
Bureau	2012	2501
Bureau	2013	1889
Bureau	2014	1738
Bureau	2015	1824
Bureau	2016	1729
Bureau	2017	1732
Bureau	2018	1864
Bureau	2019	1758
Bureau	2020	1909
Bureau	2021	1665
Carroll	2002	1357
Carroll	2003	1592
Carroll	2004	1691
Carroll	2005	1919
Carroll	2006	1879
Carroll	2007	1932
Carroll	2008	1919
Carroll	2009	1975
Carroll	2010	1995
Carroll	2011	1691
Carroll	2012	2047
Carroll	2013	1604
Carroll	2014	1474
Carroll	2015	1531
Carroll	2016	1446
Carroll	2017	1383
Carroll	2018	1375
Carroll	2019	1350
Carroll	2020	1304
Carroll	2021	1056
Cook	2002	128
Cook	2003	147
Cook	2004	179
Cook	2005	165
Cook	2006	191
Cook	2007	234
Cook	2008	201
Cook	2009	223
Cook	2010	158
Cook	2011	167
Cook	2012	158
Cook	2013	146
Cook	2014	119
Cook	2015	131
Cook	2016	108
Cook	2017	121
Cook	2018	143
Cook	2019	148
Cook	2020	191
Cook	2021	133
Dekalb	2002	548
Dekalb	2003	582
Dekalb	2004	618
Dekalb	2005	659
Dekalb	2006	641
Dekalb	2007	614
Dekalb	2008	560
Dekalb	2009	544
Dekalb	2010	542
Dekalb	2011	437
Dekalb	2012	430
Dekalb	2013	356
Dekalb	2014	348
Dekalb	2015	316
Dekalb	2016	353
Dekalb	2017	283
Dekalb	2018	306
Dekalb	2019	321
Dekalb	2020	365
Dekalb	2021	363
Dupage	2002	106
Dupage	2003	113
Dupage	2004	76
Dupage	2005	72
Dupage	2006	64
Dupage	2007	72
Dupage	2008	78
Dupage	2009	72
Dupage	2010	69
Dupage	2011	61
Dupage	2012	35
Dupage	2013	42
Dupage	2014	36
Dupage	2015	37
Dupage	2016	35
Dupage	2017	37
Dupage	2018	29
Dupage	2019	42
Dupage	2020	42
Dupage	2021	37
Grundy	2002	724
Grundy	2003	809
Grundy	2004	890
Grundy	2005	1103
Grundy	2006	1051
Grundy	2007	1157
Grundy	2008	972
Grundy	2009	994
Grundy	2010	1042
Grundy	2011	1039
Grundy	2012	1006
Grundy	2013	821
Grundy	2014	784
Grundy	2015	811
Grundy	2016	681
Grundy	2017	682
Grundy	2018	702
Grundy	2019	682
Grundy	2020	713
Grundy	2021	653
Henry	2002	827
Henry	2003	1302
Henry	2004	1388
Henry	2005	1596
Henry	2006	1525
Henry	2007	1634
Henry	2008	1578
Henry	2009	1507
Henry	2010	1476
Henry	2011	1338
Henry	2012	1427
Henry	2013	1141
Henry	2014	1126
Henry	2015	1248
Henry	2016	1060
Henry	2017	1038
Henry	2018	1032
Henry	2019	992
Henry	2020	1074
Henry	2021	961
Jodaviess	2002	2668
Jodaviess	2003	2991
Jodaviess	2004	3207
Jodaviess	2005	3695
Jodaviess	2006	3889
Jodaviess	2007	4101
Jodaviess	2008	3720
Jodaviess	2009	4164
Jodaviess	2010	3961
Jodaviess	2011	3886
Jodaviess	2012	4364
Jodaviess	2013	3556
Jodaviess	2014	3763
Jodaviess	2015	3832
Jodaviess	2016	3493
Jodaviess	2017	3326
Jodaviess	2018	3340
Jodaviess	2019	2998
Jodaviess	2020	3229
Jodaviess	2021	2589
Kane	2002	412
Kane	2003	491
Kane	2004	559
Kane	2005	541
Kane	2006	496
Kane	2007	482
Kane	2008	483
Kane	2009	497
Kane	2010	493
Kane	2011	454
Kane	2012	421
Kane	2013	364
Kane	2014	410
Kane	2015	378
Kane	2016	300
Kane	2017	342
Kane	2018	365
Kane	2019	360
Kane	2020	447
Kane	2021	378
Kendall	2002	296
Kendall	2003	334
Kendall	2004	327
Kendall	2005	383
Kendall	2006	355
Kendall	2007	341
Kendall	2008	342
Kendall	2009	387
Kendall	2010	345
Kendall	2011	351
Kendall	2012	403
Kendall	2013	370
Kendall	2014	292
Kendall	2015	318
Kendall	2016	297
Kendall	2017	282
Kendall	2018	293
Kendall	2019	290
Kendall	2020	321
Kendall	2021	297
Lake	2002	296
Lake	2003	334
Lake	2004	327
Lake	2005	383
Lake	2006	355
Lake	2007	341
Lake	2008	342
Lake	2009	387
Lake	2010	345
Lake	2011	351
Lake	2012	403
Lake	2013	370
Lake	2014	292
Lake	2015	318
Lake	2016	297
Lake	2017	282
Lake	2018	293
Lake	2019	290
Lake	2020	321
Lake	2021	297
Lasalle	2002	2217
Lasalle	2003	2487
Lasalle	2004	2685
Lasalle	2005	2990
Lasalle	2006	2795
Lasalle	2007	3170
Lasalle	2008	2880
Lasalle	2009	2947
Lasalle	2010	2765
Lasalle	2011	2499
Lasalle	2012	2457
Lasalle	2013	1891
Lasalle	2014	1747
Lasalle	2015	1786
Lasalle	2016	1640
Lasalle	2017	1480
Lasalle	2018	1700
Lasalle	2019	1584
Lasalle	2020	1790
Lasalle	2021	1469
Lee	2002	1260
Lee	2003	1429
Lee	2004	1452
Lee	2005	1542
Lee	2006	1439
Lee	2007	1390
Lee	2008	1298
Lee	2009	1254
Lee	2010	1302
Lee	2011	1335
Lee	2012	1350
Lee	2013	1182
Lee	2014	1117
Lee	2015	1184
Lee	2016	1044
Lee	2017	999
Lee	2018	1012
Lee	2019	971
Lee	2020	1155
Lee	2021	1060
McHenry	2002	1173
McHenry	2003	1267
McHenry	2004	1193
McHenry	2005	1254
McHenry	2006	1265
McHenry	2007	1267
McHenry	2008	1070
McHenry	2009	1140
McHenry	2010	948
McHenry	2011	989
McHenry	2012	1066
McHenry	2013	897
McHenry	2014	960
McHenry	2015	1039
McHenry	2016	908
McHenry	2017	842
McHenry	2018	915
McHenry	2019	873
McHenry	2020	1045
McHenry	2021	962
Ogle	2002	1786
Ogle	2003	1979
Ogle	2004	2111
Ogle	2005	2459
Ogle	2006	2488
Ogle	2007	2440
Ogle	2008	2117
Ogle	2009	2356
Ogle	2010	2070
Ogle	2011	1990
Ogle	2012	2074
Ogle	2013	1872
Ogle	2014	1779
Ogle	2015	1961
Ogle	2016	1794
Ogle	2017	1562
Ogle	2018	1582
Ogle	2019	1435
Ogle	2020	1666
Ogle	2021	1317
Putnam	2002	615
Putnam	2003	758
Putnam	2004	833
Putnam	2005	934
Putnam	2006	855
Putnam	2007	1020
Putnam	2008	1000
Putnam	2009	1146
Putnam	2010	993
Putnam	2011	908
Putnam	2012	912
Putnam	2013	714
Putnam	2014	689
Putnam	2015	748
Putnam	2016	652
Putnam	2017	614
Putnam	2018	674
Putnam	2019	654
Putnam	2020	687
Putnam	2021	650
RockIsland	2002	1144
RockIsland	2003	1396
RockIsland	2004	1471
RockIsland	2005	1695
RockIsland	2006	1869
RockIsland	2007	1846
RockIsland	2008	1790
RockIsland	2009	1926
RockIsland	2010	1728
RockIsland	2011	1686
RockIsland	2012	1786
RockIsland	2013	1604
RockIsland	2014	1613
RockIsland	2015	1718
RockIsland	2016	1603
RockIsland	2017	1534
RockIsland	2018	1659
RockIsland	2019	1375
RockIsland	2020	1531
RockIsland	2021	1310
Stevenson	2002	1420
Stevenson	2003	1553
Stevenson	2004	1411
Stevenson	2005	1728
Stevenson	2006	1738
Stevenson	2007	1829
Stevenson	2008	1737
Stevenson	2009	1781
Stevenson	2010	1747
Stevenson	2011	1651
Stevenson	2012	1771
Stevenson	2013	1391
Stevenson	2014	1494
Stevenson	2015	1553
Stevenson	2016	1508
Stevenson	2017	1342
Stevenson	2018	1252
Stevenson	2019	1216
Stevenson	2020	1345
Stevenson	2021	1030
Whiteside	2002	1135
Whiteside	2003	1281
Whiteside	2004	1393
Whiteside	2005	1704
Whiteside	2006	1582
Whiteside	2007	1663
Whiteside	2008	1504
Whiteside	2009	1559
Whiteside	2010	1470
Whiteside	2011	1358
Whiteside	2012	1535
Whiteside	2013	1265
Whiteside	2014	1101
Whiteside	2015	1233
Whiteside	2016	1107
Whiteside	2017	1123
Whiteside	2018	1157
Whiteside	2019	1093
Whiteside	2020	1222
Whiteside	2021	1055
Will	2002	1065
Will	2003	1206
Will	2004	1330
Will	2005	1392
Will	2006	1430
Will	2007	1435
Will	2008	1358
Will	2009	1358
Will	2010	1250
Will	2011	1247
Will	2012	1256
Will	2013	1286
Will	2014	1093
Will	2015	1181
Will	2016	1058
Will	2017	1001
Will	2018	1155
Will	2019	1051
Will	2020	1174
Will	2021	981
Winnebago	2002	1065
Winnebago	2003	1206
Winnebago	2004	1330
Winnebago	2005	1392
Winnebago	2006	1430
Winnebago	2007	1435
Winnebago	2008	1358
Winnebago	2009	1358
Winnebago	2010	1250
Winnebago	2011	1247
Winnebago	2012	1256
Winnebago	2013	1286
Winnebago	2014	1093
Winnebago	2015	1181
Winnebago	2016	1058
Winnebago	2017	1001
Winnebago	2018	1155
Winnebago	2019	1051
Winnebago	2020	1174
Winnebago	2021	981
