# Supplementary material for: A tale of two management programs: Insights from a state-line wildlife disease outbreak
Source: PNAS Nexus. 2025 Dec 10;4(12):pgaf387. doi: 10.1093/pnasnexus/pgaf387 (PMC12727682; doi:10.1093/pnasnexus/pgaf387)
Supplement: pgaf387_Supplementary_Data3 [file pgaf387_supplementary_data3.zip › PNASNEXUS-PNASNEXUS-2025-00056RR-s02.csv]

	Year	County	Bow_Antlered	Bow_Antlerless	Xbow_Antlered	Xbow_Antlerless	Gun_Antlered	Gun_Antlerless	Total_Antlered	Total_Antlerless
1	2002	Columbia	588	1037	NA	NA	2517	5239	3105	6276
2	2002	Crawford	161	78	NA	NA	1049	1434	1210	1512
3	2002	Dane	233	1008	NA	NA	1751	4646	1984	5654
4	2002	Dodge	538	276	NA	NA	1028	1462	1566	1738
5	2002	Grant	309	416	NA	NA	2109	3773	2418	4189
6	2002	Green	105	423	NA	NA	604	1748	709	2171
7	2002	Iowa	200	803	NA	NA	2608	6508	2808	7311
8	2002	Jefferson	316	203	NA	NA	646	1113	962	1316
9	2002	Kenosha	95	25	NA	NA	90	84	185	109
10	2002	Lafayette	99	389	NA	NA	703	1921	802	2310
11	2002	Milwaukee	14	6	NA	NA	7	16	21	22
12	2002	Ozaukee	142	107	NA	NA	146	238	288	345
13	2002	Racine	94	36	NA	NA	93	83	187	119
14	2002	Richland	179	414	NA	NA	1717	3877	1896	4291
15	2002	Rock	253	260	NA	NA	532	857	785	1117
16	2002	Sauk	277	1201	NA	NA	2456	6752	2733	7953
17	2002	Vernon	305	126	NA	NA	1909	2700	2214	2826
18	2002	Walworth	183	113	NA	NA	306	318	489	431
19	2002	Washington	355	229	NA	NA	439	721	794	950
20	2002	Waukesha	355	184	NA	NA	333	358	688	542
21	2003	Columbia	623	1469	NA	NA	3272	6581	3895	8050
22	2003	Crawford	203	119	NA	NA	1289	1787	1492	1906
23	2003	Dane	243	995	NA	NA	1991	4105	2234	5100
24	2003	Dodge	649	456	NA	NA	1492	2296	2141	2752
25	2003	Grant	290	451	NA	NA	2698	4502	2988	4953
26	2003	Green	100	450	NA	NA	921	2344	1021	2794
27	2003	Iowa	164	654	NA	NA	3102	5491	3266	6145
28	2003	Jefferson	409	295	NA	NA	887	1457	1296	1752
29	2003	Kenosha	104	61	NA	NA	128	103	232	164
30	2003	Lafayette	34	405	NA	NA	778	2134	812	2539
31	2003	Milwaukee	24	18	NA	NA	1	6	25	24
32	2003	Ozaukee	228	230	NA	NA	186	435	414	665
33	2003	Racine	110	59	NA	NA	110	119	220	178
34	2003	Richland	154	709	NA	NA	2664	6010	2818	6719
35	2003	Rock	152	782	NA	NA	722	1874	874	2656
36	2003	Sauk	290	1227	NA	NA	3762	8830	4052	10057
37	2003	Vernon	356	378	NA	NA	2535	4127	2891	4505
38	2003	Walworth	221	188	NA	NA	358	510	579	698
39	2003	Washington	426	447	NA	NA	569	1156	995	1603
40	2003	Waukesha	430	375	NA	NA	485	727	915	1102
41	2004	Columbia	400	2025	NA	NA	2942	7348	3342	9373
42	2004	Crawford	160	184	NA	NA	1261	2710	1421	2894
43	2004	Dane	193	956	NA	NA	1654	3807	1847	4763
44	2004	Dodge	650	430	NA	NA	1564	2625	2214	3055
45	2004	Grant	416	486	NA	NA	2049	3440	2465	3926
46	2004	Green	77	425	NA	NA	708	1805	785	2230
47	2004	Iowa	107	724	NA	NA	2699	5463	2806	6187
48	2004	Jefferson	309	725	NA	NA	857	2067	1166	2792
49	2004	Kenosha	60	136	NA	NA	73	177	133	313
50	2004	Lafayette	90	464	NA	NA	676	1765	766	2229
51	2004	Milwaukee	21	10	NA	NA	0	2	21	12
52	2004	Ozaukee	180	226	NA	NA	253	441	433	667
53	2004	Racine	46	175	NA	NA	114	346	160	521
54	2004	Richland	141	692	NA	NA	2287	5364	2428	6056
55	2004	Rock	118	808	NA	NA	646	1740	764	2548
56	2004	Sauk	279	1423	NA	NA	3057	7094	3336	8517
57	2004	Vernon	305	645	NA	NA	2615	6246	2920	6891
58	2004	Walworth	93	567	NA	NA	423	1110	516	1677
59	2004	Washington	423	474	NA	NA	594	1053	1017	1527
60	2004	Waukesha	337	653	NA	NA	450	927	787	1580
61	2005	Columbia	540	941	NA	NA	3237	5277	3777	6218
62	2005	Crawford	236	154	NA	NA	1558	2279	1794	2433
63	2005	Dane	200	546	NA	NA	1737	2859	1937	3405
64	2005	Dodge	481	492	NA	NA	1418	3063	1899	3555
65	2005	Grant	385	329	NA	NA	2889	3906	3274	4235
66	2005	Green	129	230	NA	NA	898	1449	1027	1679
67	2005	Iowa	182	383	NA	NA	2749	3932	2931	4315
68	2005	Jefferson	147	529	NA	NA	960	1911	1107	2440
69	2005	Kenosha	75	121	NA	NA	192	235	267	356
70	2005	Lafayette	89	265	NA	NA	1002	1495	1091	1760
71	2005	Milwaukee	25	39	NA	NA	4	3	29	42
72	2005	Ozaukee	146	189	NA	NA	202	449	348	638
73	2005	Racine	60	93	NA	NA	223	265	283	358
74	2005	Richland	218	392	NA	NA	2953	4008	3171	4400
75	2005	Rock	124	375	NA	NA	831	1293	955	1668
76	2005	Sauk	384	758	NA	NA	3635	5130	4019	5888
77	2005	Vernon	431	355	NA	NA	3043	4145	3474	4500
78	2005	Walworth	83	203	NA	NA	529	889	612	1092
79	2005	Washington	361	413	NA	NA	577	1337	938	1750
80	2005	Waukesha	302	404	NA	NA	557	921	859	1325
81	2006	Columbia	664	814	NA	NA	3319	4778	3983	5592
82	2006	Crawford	248	206	NA	NA	1493	2714	1741	2920
83	2006	Dane	526	413	NA	NA	1731	2378	2257	2791
84	2006	Dodge	627	552	NA	NA	1591	2873	2218	3425
85	2006	Grant	512	426	NA	NA	2767	4352	3279	4778
86	2006	Green	220	166	NA	NA	888	1316	1108	1482
87	2006	Iowa	428	461	NA	NA	2640	2755	3068	3216
88	2006	Jefferson	347	263	NA	NA	1002	1901	1349	2164
89	2006	Kenosha	71	72	NA	NA	143	217	214	289
90	2006	Lafayette	181	162	NA	NA	942	1302	1123	1464
91	2006	Milwaukee	18	26	NA	NA	3	3	21	29
92	2006	Ozaukee	207	234	NA	NA	259	491	466	725
93	2006	Racine	119	73	NA	NA	196	236	315	309
94	2006	Richland	314	247	NA	NA	2832	3216	3146	3463
95	2006	Rock	338	261	NA	NA	792	1194	1130	1455
96	2006	Sauk	522	462	NA	NA	3302	4025	3824	4487
97	2006	Vernon	397	646	NA	NA	2592	4872	2989	5518
98	2006	Walworth	226	171	NA	NA	523	719	749	890
99	2006	Washington	491	639	NA	NA	695	1456	1186	2095
100	2006	Waukesha	469	467	NA	NA	591	854	1060	1321
101	2007	Columbia	566	1514	NA	NA	2508	5981	3074	7495
102	2007	Crawford	261	236	NA	NA	1658	3194	1919	3430
103	2007	Dane	418	1047	NA	NA	1297	3278	1715	4325
104	2007	Dodge	452	1245	NA	NA	1350	3742	1802	4987
105	2007	Grant	463	703	NA	NA	2734	5616	3197	6319
106	2007	Green	158	389	NA	NA	763	1877	921	2266
107	2007	Iowa	413	1028	NA	NA	2152	4723	2565	5751
108	2007	Jefferson	256	771	NA	NA	820	2498	1076	3269
109	2007	Kenosha	63	165	NA	NA	102	229	165	394
110	2007	Lafayette	141	454	NA	NA	872	2226	1013	2680
111	2007	Milwaukee	21	12	NA	NA	3	6	24	18
112	2007	Ozaukee	157	265	NA	NA	227	399	384	664
113	2007	Racine	77	163	NA	NA	112	360	189	523
114	2007	Richland	245	641	NA	NA	2250	4994	2495	5635
115	2007	Rock	217	598	NA	NA	590	1685	807	2283
116	2007	Sauk	432	1172	NA	NA	2566	6117	2998	7289
117	2007	Vernon	441	743	NA	NA	2551	5640	2992	6383
118	2007	Walworth	138	403	NA	NA	348	1003	486	1406
119	2007	Washington	418	881	NA	NA	641	1505	1059	2386
120	2007	Waukesha	362	999	NA	NA	434	1098	796	2097
121	2008	Columbia	690	1227	NA	NA	2145	5845	2835	7072
122	2008	Crawford	172	407	NA	NA	1208	3924	1380	4331
123	2008	Dane	428	1058	NA	NA	1054	3481	1482	4539
124	2008	Dodge	404	977	NA	NA	1185	3843	1589	4820
125	2008	Grant	402	850	NA	NA	1933	5991	2335	6841
126	2008	Green	166	358	NA	NA	634	2026	800	2384
127	2008	Iowa	420	979	NA	NA	1578	4442	1998	5421
128	2008	Jefferson	330	647	NA	NA	785	2860	1115	3507
129	2008	Kenosha	74	152	NA	NA	101	324	175	476
130	2008	Lafayette	167	353	NA	NA	772	2462	939	2815
131	2008	Milwaukee	22	22	NA	NA	3	0	25	22
132	2008	Ozaukee	171	251	NA	NA	173	423	344	674
133	2008	Racine	72	150	NA	NA	135	370	207	520
134	2008	Richland	323	557	NA	NA	1706	4748	2029	5305
135	2008	Rock	246	597	NA	NA	444	1803	690	2400
136	2008	Sauk	571	1128	NA	NA	2136	5620	2707	6748
137	2008	Vernon	359	752	NA	NA	2038	6036	2397	6788
138	2008	Walworth	191	521	NA	NA	335	1072	526	1593
139	2008	Washington	382	771	NA	NA	510	1449	892	2220
140	2008	Waukesha	387	912	NA	NA	389	1359	776	2271
141	2009	Columbia	862	1183	NA	NA	1725	4100	2587	5283
142	2009	Crawford	297	247	NA	NA	1225	2281	1522	2528
143	2009	Dane	557	913	NA	NA	951	2743	1508	3656
144	2009	Dodge	562	548	NA	NA	799	1837	1361	2385
145	2009	Grant	549	517	NA	NA	2070	3977	2619	4494
146	2009	Green	189	379	NA	NA	559	1613	748	1992
147	2009	Iowa	491	730	NA	NA	1503	3747	1994	4477
148	2009	Jefferson	335	622	NA	NA	588	1851	923	2473
149	2009	Kenosha	84	148	NA	NA	82	242	166	390
150	2009	Lafayette	209	405	NA	NA	743	2326	952	2731
151	2009	Milwaukee	26	9	NA	NA	0	0	26	9
152	2009	Ozaukee	196	250	NA	NA	156	319	352	569
153	2009	Racine	102	163	NA	NA	91	317	193	480
154	2009	Richland	417	596	NA	NA	1580	3800	1997	4396
155	2009	Rock	286	537	NA	NA	428	1332	714	1869
156	2009	Sauk	563	993	NA	NA	1795	4604	2358	5597
157	2009	Vernon	515	433	NA	NA	1989	3720	2504	4153
158	2009	Walworth	139	381	NA	NA	266	966	405	1347
159	2009	Washington	471	612	NA	NA	416	903	887	1515
160	2009	Waukesha	517	780	NA	NA	302	798	819	1578
161	2010	Columbia	752	1276	NA	NA	1778	4326	2530	5602
162	2010	Crawford	286	201	NA	NA	1204	2183	1490	2384
163	2010	Dane	504	1039	NA	NA	971	2981	1475	4020
164	2010	Dodge	493	547	NA	NA	1088	2233	1581	2780
165	2010	Grant	552	503	NA	NA	1942	3599	2494	4102
166	2010	Green	204	416	NA	NA	681	1907	885	2323
167	2010	Iowa	472	758	NA	NA	1387	3554	1859	4312
168	2010	Jefferson	244	640	NA	NA	577	1991	821	2631
169	2010	Kenosha	56	132	NA	NA	87	243	143	375
170	2010	Lafayette	177	426	NA	NA	808	2518	985	2944
171	2010	Milwaukee	22	16	NA	NA	0	1	22	17
172	2010	Ozaukee	174	228	NA	NA	163	339	337	567
173	2010	Racine	88	189	NA	NA	102	299	190	488
174	2010	Richland	427	667	NA	NA	1420	3600	1847	4267
175	2010	Rock	231	522	NA	NA	431	1393	662	1915
176	2010	Sauk	616	1078	NA	NA	1881	4526	2497	5604
177	2010	Vernon	530	382	NA	NA	2048	3102	2578	3484
178	2010	Walworth	150	482	NA	NA	287	958	437	1440
179	2010	Washington	425	547	NA	NA	489	953	914	1500
180	2010	Waukesha	461	731	NA	NA	347	925	808	1656
181	2011	Columbia	970	707	NA	NA	2333	3105	3303	3812
182	2011	Crawford	351	265	NA	NA	1419	2146	1770	2411
183	2011	Dane	743	524	NA	NA	1235	1856	1978	2380
184	2011	Dodge	586	510	NA	NA	1088	1887	1674	2397
185	2011	Grant	585	432	NA	NA	2254	3150	2839	3582
186	2011	Green	255	192	NA	NA	749	1156	1004	1348
187	2011	Iowa	646	404	NA	NA	1978	2530	2624	2934
188	2011	Jefferson	368	330	NA	NA	646	1211	1014	1541
189	2011	Kenosha	80	96	NA	NA	116	130	196	226
190	2011	Lafayette	247	246	NA	NA	918	1447	1165	1693
191	2011	Milwaukee	25	13	NA	NA	1	1	26	14
192	2011	Ozaukee	208	200	NA	NA	199	295	407	495
193	2011	Racine	116	98	NA	NA	131	176	247	274
194	2011	Richland	614	345	NA	NA	2021	2516	2635	2861
195	2011	Rock	326	317	NA	NA	550	896	876	1213
196	2011	Sauk	867	591	NA	NA	2508	3078	3375	3669
197	2011	Vernon	598	457	NA	NA	2076	3260	2674	3717
198	2011	Walworth	186	223	NA	NA	582	876	768	1099
199	2011	Washington	470	552	NA	NA	500	922	970	1474
200	2011	Waukesha	488	525	NA	NA	419	486	907	1011
201	2012	Columbia	884	747	NA	NA	2116	2696	3000	3443
202	2012	Crawford	375	303	NA	NA	1618	2508	1993	2811
203	2012	Dane	686	636	NA	NA	1354	1907	2040	2543
204	2012	Dodge	615	571	NA	NA	1192	1926	1807	2497
205	2012	Grant	641	489	NA	NA	2588	3294	3229	3783
206	2012	Green	271	292	NA	NA	842	1484	1113	1776
207	2012	Iowa	720	537	NA	NA	2130	2742	2850	3279
208	2012	Jefferson	336	410	NA	NA	810	1354	1146	1764
209	2012	Kenosha	106	93	NA	NA	113	170	219	263
210	2012	Lafayette	268	282	NA	NA	1059	1877	1327	2159
211	2012	Milwaukee	22	15	NA	NA	1	0	23	15
212	2012	Ozaukee	230	258	NA	NA	265	345	495	603
213	2012	Racine	121	109	NA	NA	165	189	286	298
214	2012	Richland	702	548	NA	NA	2400	2921	3102	3469
215	2012	Rock	331	329	NA	NA	627	975	958	1304
216	2012	Sauk	960	775	NA	NA	2820	3459	3780	4234
217	2012	Vernon	695	513	NA	NA	2669	3819	3364	4332
218	2012	Walworth	223	293	NA	NA	417	644	640	937
219	2012	Washington	519	690	NA	NA	673	1120	1192	1810
220	2012	Waukesha	471	632	NA	NA	462	561	933	1193
221	2013	Columbia	856	704	NA	NA	1800	2700	2656	3404
222	2013	Crawford	342	308	NA	NA	1257	2495	1599	2803
223	2013	Dane	640	615	NA	NA	1003	1562	1643	2177
224	2013	Dodge	616	589	NA	NA	1227	2075	1843	2664
225	2013	Grant	593	517	NA	NA	1987	3270	2580	3787
226	2013	Green	248	231	NA	NA	635	1181	883	1412
227	2013	Iowa	548	505	NA	NA	1643	2531	2191	3036
228	2013	Jefferson	398	385	NA	NA	671	1177	1069	1562
229	2013	Kenosha	118	110	NA	NA	101	127	219	237
230	2013	Lafayette	234	250	NA	NA	744	1567	978	1817
231	2013	Milwaukee	21	29	NA	NA	0	0	21	29
232	2013	Ozaukee	207	275	NA	NA	241	381	448	656
233	2013	Racine	132	137	NA	NA	123	176	255	313
234	2013	Richland	626	518	NA	NA	1801	2714	2427	3232
235	2013	Rock	285	336	NA	NA	449	829	734	1165
236	2013	Sauk	842	742	NA	NA	2157	3267	2999	4009
237	2013	Vernon	609	532	NA	NA	2222	3594	2831	4126
238	2013	Walworth	254	265	NA	NA	305	561	559	826
239	2013	Washington	533	527	NA	NA	625	1146	1158	1673
240	2013	Waukesha	537	522	NA	NA	335	570	872	1092
241	2014	Columbia	758	524	340	237	1962	2729	3060	3490
242	2014	Crawford	364	302	107	72	1291	2359	1762	2733
243	2014	Dane	549	437	117	95	1058	1561	1724	2093
244	2014	Dodge	560	523	225	171	1219	1995	2004	2689
245	2014	Grant	581	418	174	105	1952	2961	2707	3484
246	2014	Green	216	172	61	46	572	1025	849	1243
247	2014	Iowa	536	419	129	81	1535	2122	2200	2622
248	2014	Jefferson	324	265	118	91	644	1114	1086	1470
249	2014	Kenosha	84	80	30	26	111	98	225	204
250	2014	Lafayette	198	144	63	40	695	1205	956	1389
251	2014	Milwaukee	56	53	17	24	11	12	84	89
252	2014	Ozaukee	174	206	82	90	252	470	508	766
253	2014	Racine	115	81	48	43	119	169	282	293
254	2014	Richland	548	443	150	120	1786	2397	2484	2960
255	2014	Rock	253	201	87	60	447	715	787	976
256	2014	Sauk	805	629	249	167	2232	3198	3286	3994
257	2014	Vernon	630	593	175	163	2353	3820	3158	4576
258	2014	Walworth	179	168	70	60	284	455	533	683
259	2014	Washington	451	506	153	184	681	1383	1285	2073
260	2014	Waukesha	465	433	177	156	394	547	1036	1136
261	2015	Columbia	649	462	417	265	1975	2590	3041	3317
262	2015	Crawford	402	217	165	102	1650	2499	2217	2818
263	2015	Dane	531	441	214	155	1233	1674	1978	2270
264	2015	Dodge	545	410	277	199	1354	2131	2176	2740
265	2015	Grant	577	360	209	120	2454	3414	3240	3894
266	2015	Green	248	187	115	87	719	1060	1082	1334
267	2015	Iowa	498	404	215	136	1785	2166	2498	2706
268	2015	Jefferson	314	243	172	111	693	1106	1179	1460
269	2015	Kenosha	84	62	42	37	109	100	235	199
270	2015	Lafayette	224	162	98	77	814	1231	1136	1470
271	2015	Milwaukee	43	46	33	28	49	47	125	121
272	2015	Ozaukee	196	203	114	140	258	416	568	759
273	2015	Racine	103	45	57	35	178	174	338	254
274	2015	Richland	541	354	228	156	2183	2623	2952	3133
275	2015	Rock	270	234	122	101	577	812	969	1147
276	2015	Sauk	669	554	326	212	2597	3283	3592	4049
277	2015	Vernon	621	441	270	171	2544	3805	3435	4417
278	2015	Walworth	188	146	78	76	337	448	603	670
279	2015	Washington	450	399	214	212	669	1102	1333	1713
280	2015	Waukesha	444	395	209	217	418	598	1071	1210
281	2016	Columbia	597	350	444	229	2071	2578	3112	3157
282	2016	Crawford	370	187	186	127	1435	2441	1991	2755
283	2016	Dane	507	364	261	180	1220	1654	1988	2198
284	2016	Dodge	465	325	300	194	1351	1876	2116	2395
285	2016	Grant	565	364	289	167	2426	3406	3280	3937
286	2016	Green	239	139	115	78	810	1074	1164	1291
287	2016	Iowa	486	355	245	157	1778	2089	2509	2601
288	2016	Jefferson	284	218	178	147	719	1126	1181	1491
289	2016	Kenosha	60	49	38	28	102	99	200	176
290	2016	Lafayette	200	145	115	74	821	1210	1136	1429
291	2016	Milwaukee	31	41	27	49	34	47	92	137
292	2016	Ozaukee	164	147	118	120	264	374	546	641
293	2016	Racine	81	45	59	32	137	150	277	227
294	2016	Richland	545	345	304	188	2009	2711	2858	3244
295	2016	Rock	253	171	134	84	492	753	879	1008
296	2016	Sauk	666	543	386	252	2345	3572	3397	4367
297	2016	Vernon	639	374	279	223	2410	3788	3328	4385
298	2016	Walworth	166	118	99	77	352	389	617	584
299	2016	Washington	380	344	209	214	675	1018	1264	1576
300	2016	Waukesha	385	322	247	168	411	678	1043	1168
301	2017	Columbia	601	371	511	279	1841	2225	2953	2875
302	2017	Crawford	339	173	216	136	1335	1871	1890	2180
303	2017	Dane	452	311	299	198	1085	1282	1836	1791
304	2017	Dodge	413	276	331	204	1269	1678	2013	2158
305	2017	Grant	466	318	309	181	2313	3171	3088	3670
306	2017	Green	215	150	145	92	729	1050	1089	1292
307	2017	Iowa	416	334	255	149	1543	2061	2214	2544
308	2017	Jefferson	294	170	218	132	740	897	1252	1199
309	2017	Kenosha	59	44	60	30	73	74	192	148
310	2017	Lafayette	188	121	137	75	745	1000	1070	1196
311	2017	Milwaukee	40	40	50	49	42	38	132	127
312	2017	Ozaukee	150	109	123	122	235	371	508	602
313	2017	Racine	66	35	75	45	143	93	284	173
314	2017	Richland	498	306	320	201	1834	2532	2652	3039
315	2017	Rock	227	157	205	119	529	610	961	886
316	2017	Sauk	579	413	338	275	2029	2760	2946	3448
317	2017	Vernon	558	366	382	244	2114	3264	3054	3874
318	2017	Walworth	158	110	121	95	360	355	639	560
319	2017	Washington	347	315	253	256	671	900	1271	1471
320	2017	Waukesha	393	265	278	159	394	651	1065	1075
321	2018	Columbia	532	355	497	309	2189	2823	3218	3487
322	2018	Crawford	306	232	225	156	1629	2390	2160	2778
323	2018	Dane	479	302	334	222	1439	1593	2252	2117
324	2018	Dodge	374	241	351	213	1342	1668	2067	2122
325	2018	Grant	441	395	303	266	2585	3625	3329	4286
326	2018	Green	205	161	162	96	920	1163	1287	1420
327	2018	Iowa	386	338	284	211	1833	2372	2503	2921
328	2018	Jefferson	247	219	210	175	849	1248	1306	1642
329	2018	Kenosha	53	44	46	31	118	65	217	140
330	2018	Lafayette	195	127	133	88	967	1106	1295	1321
331	2018	Milwaukee	34	25	37	36	38	42	109	103
332	2018	Ozaukee	100	110	127	146	260	370	487	626
333	2018	Racine	67	35	71	35	149	125	287	195
334	2018	Richland	448	368	357	293	2198	3123	3003	3784
335	2018	Rock	207	165	207	112	661	747	1075	1024
336	2018	Sauk	560	422	377	292	2580	3379	3517	4093
337	2018	Vernon	550	511	358	320	2662	4277	3570	5108
338	2018	Walworth	171	117	139	119	427	387	737	623
339	2018	Washington	339	363	268	303	717	1334	1324	2000
340	2018	Waukesha	388	272	294	270	464	614	1146	1156
341	2019	Columbia	619	329	622	365	1754	2404	2995	3098
342	2019	Crawford	346	204	259	179	1153	1913	1758	2296
343	2019	Dane	548	284	404	271	1096	1355	2048	1910
344	2019	Dodge	406	279	417	285	1056	1508	1879	2072
345	2019	Grant	510	344	410	248	2061	3003	2981	3595
346	2019	Green	239	150	208	127	691	946	1138	1223
347	2019	Iowa	467	349	300	184	1380	1967	2147	2500
348	2019	Jefferson	330	234	290	204	645	1147	1265	1585
349	2019	Kenosha	61	29	57	36	77	58	195	123
350	2019	Lafayette	191	141	183	110	729	1111	1103	1362
351	2019	Milwaukee	32	25	50	42	36	32	118	99
352	2019	Ozaukee	140	119	156	150	225	401	521	670
353	2019	Racine	80	27	90	44	135	106	305	177
354	2019	Richland	528	335	421	229	1631	2495	2580	3059
355	2019	Rock	251	172	262	168	527	747	1040	1087
356	2019	Sauk	628	460	474	370	1840	2800	2942	3630
357	2019	Vernon	654	469	457	307	2081	3483	3192	4259
358	2019	Walworth	192	111	165	131	359	433	716	675
359	2019	Washington	348	324	318	324	505	1086	1171	1734
360	2019	Waukesha	439	309	416	266	403	692	1258	1267
361	2020	Columbia	644	437	726	430	1987	3216	3357	4083
362	2020	Crawford	439	246	331	226	1356	2337	2126	2809
363	2020	Dane	576	376	483	304	1362	1847	2421	2527
364	2020	Dodge	441	274	506	306	1318	1820	2265	2400
365	2020	Grant	538	369	487	299	2271	3415	3296	4083
366	2020	Green	264	199	233	164	902	1313	1399	1676
367	2020	Iowa	472	411	365	253	1488	2421	2325	3085
368	2020	Jefferson	327	281	303	255	870	1557	1500	2093
369	2020	Kenosha	61	40	83	47	101	79	245	166
370	2020	Lafayette	185	167	192	150	816	1418	1193	1735
371	2020	Milwaukee	33	13	60	58	28	47	121	118
372	2020	Ozaukee	147	135	131	165	259	416	537	716
373	2020	Racine	106	32	109	65	141	127	356	224
374	2020	Richland	590	360	511	324	1863	2811	2964	3495
375	2020	Rock	264	193	298	231	628	988	1190	1412
376	2020	Sauk	634	526	531	430	2195	3318	3360	4274
377	2020	Vernon	715	495	589	471	2476	4114	3780	5080
378	2020	Walworth	219	165	208	168	457	512	884	845
379	2020	Washington	352	367	362	430	643	1246	1357	2043
380	2020	Waukesha	473	404	450	379	431	687	1354	1470
381	2021	Columbia	588	317	657	362	1771	2472	3016	3151
382	2021	Crawford	396	152	368	185	1263	1963	2027	2300
383	2021	Dane	435	276	436	269	1065	1466	1936	2011
384	2021	Dodge	411	198	472	269	1156	1617	2039	2084
385	2021	Grant	470	250	451	227	1963	3039	2884	3516
386	2021	Green	222	139	230	141	727	968	1179	1248
387	2021	Iowa	362	201	304	146	1114	1616	1780	1963
388	2021	Jefferson	336	174	313	185	791	1268	1440	1627
389	2021	Kenosha	56	20	71	42	101	89	228	151
390	2021	Lafayette	145	84	182	128	679	1010	1006	1222
391	2021	Milwaukee	27	13	48	39	27	40	102	92
392	2021	Ozaukee	103	87	139	101	223	348	465	536
393	2021	Racine	83	31	105	47	134	107	322	185
394	2021	Richland	487	255	457	214	1624	2338	2568	2807
395	2021	Rock	197	165	303	168	569	804	1069	1137
396	2021	Sauk	542	324	527	324	1849	2549	2918	3197
397	2021	Vernon	716	405	560	335	2188	3671	3464	4411
398	2021	Walworth	211	116	180	148	420	486	811	750
399	2021	Washington	301	277	357	287	589	1029	1247	1593
400	2021	Waukesha	408	313	450	339	448	770	1306	1422
401	2022	Columbia	512	367	616	430	2091	2861	3219	3658
402	2022	Crawford	355	174	327	211	1481	2280	2163	2665
403	2022	Dane	458	329	401	252	1311	1722	2170	2303
404	2022	Dodge	374	223	521	306	1380	1633	2275	2162
405	2022	Grant	399	268	372	256	2031	3067	2802	3591
406	2022	Green	192	173	220	152	808	1253	1220	1578
407	2022	Iowa	319	193	262	159	1150	1567	1731	1919
408	2022	Jefferson	307	226	271	236	881	1433	1459	1895
409	2022	Kenosha	54	32	96	42	119	102	269	176
410	2022	Lafayette	141	70	169	113	728	1172	1038	1355
411	2022	Milwaukee	26	14	57	34	27	23	110	71
412	2022	Ozaukee	130	73	148	129	267	353	545	555
413	2022	Racine	90	31	103	53	196	138	389	222
414	2022	Richland	457	253	399	218	1810	2527	2666	2998
415	2022	Rock	215	168	273	208	611	875	1099	1251
416	2022	Sauk	509	386	471	357	2120	2967	3100	3710
417	2022	Vernon	604	457	555	449	2484	4284	3643	5190
418	2022	Walworth	233	130	237	133	495	512	965	775
419	2022	Washington	296	261	356	338	721	1205	1373	1804
420	2022	Waukesha	372	387	461	391	508	700	1341	1478
